# Supplementary material for: TcTASV: A Novel Protein Family in Trypanosoma cruzi Identified from a Subtractive Trypomastigote cDNA Library
Source: PLoS Negl Trop Dis. 2010 Oct 5;4(10):e841. doi: 10.1371/journal.pntd.0000841 (PMC2950142; doi:10.1371/journal.pntd.0000841)
Supplement: Table S2 — Table of TcT-E clones with homology to SwissProt and nr databases (BLASTX results). A list of the 50 best hits against SP and nr is provided. (0.09 MB XLS) [file pntd.0000841.s006.xls]

## Sheet: Swissprot only
Swissprot
Query	Subject	Expect	BITS	Identity	Similarity	Description
iib|49572	sp|O00567|NO56_HUMAN	2e-46	465	0.52	0.68	Nucleolar protein Nop56
iib|49233	sp|O94620|YBKB_SCHPO	3e-06	118	0.38	0.58	Hypothetical 37.4 kDa WD40 repeats containing protein C1289.11 in chromosome II
iib|49162	sp|P09330|KPR2_RAT	1e-05	112	0.39	0.56	RIBOSE-PHOSPHATE PYROPHOSPHOKINASE II (PHOSPHORIBOSYL PYROPHOSPHATE SYNTHETASE II)
iib|49533	sp|P13865|PRO1_LEIEN	2e-25	282	0.48	0.61	PROBABLE TRANSPORT PROTEIN (LTP)
iib|49512	sp|P14546|COX3_LEITA	6e-13	172	0.82	0.87	CYTOCHROME C OXIDASE POLYPEPTIDE III
iib|49513	sp|P25739|PUR8_ECOLI	5e-06	111	0.58	0.67	Adenylosuccinate lyase (Adenylosuccinase) (ASL)
iib|49221	sp|P38759|PE11_YEAST	7e-11	156	0.52	0.67	PEP11 protein
iib|49558	sp|P39028|RS23_HUMAN	4e-23	260	0.76	0.9	40S ribosomal protein S23
iib|49124	sp|P53152|MMS2_YEAST	1e-30	328	0.52	0.7	Ubiquitin-conjugating enzyme variant MMS2 (UEV MMS2)
iib|49198	sp|P53476|ACT_TOXGO	1e-18	225	0.47	0.64	ACTIN
iib|49251	sp|P54069|BE46_SCHPO	2e-20	242	0.46	0.63	BEM46 PROTEIN
iib|49296	sp|P54069|BE46_SCHPO	2e-13	179	0.44	0.6	BEM46 PROTEIN
iib|49527	sp|P55833|RS27_HOMAM	5e-16	199	0.71	0.78	40S RIBOSOMAL PROTEIN S27
iib|49150	sp|Q10003|YRS7_CAEEL	6e-07	124	0.32	0.5	HYPOTHETICAL 90.8 KDA PROTEIN T05H10.7 IN CHROMOSOME II
iib|49543	sp|Q10003|YRS7_CAEEL	1e-06	119	0.35	0.53	HYPOTHETICAL 90.8 KDA PROTEIN T05H10.7 IN CHROMOSOME II
iib|49203	sp|Q14137|Y124_HUMAN	1e-20	243	0.52	0.63	Hypothetical protein KIAA0124
iib|49367	sp|Q14669|TR12_HUMAN	1e-05	112	0.33	0.48	THYROID RECEPTOR INTERACTING PROTEIN 12 (TRIP12)
iib|49544	sp|Q94776|RL23_TRYCR	2e-40	410	0.91	0.92	60S RIBOSOMAL PROTEIN L23 (L17) (TCEST082)
iib|49179	sp|Q98E92|PHS_RHILO	1e-15	198	0.46	0.61	Putative pterin-4-alpha-carbinolamine dehydratase (PHS) (4-alpha-hydroxy-tetrahydropterin dehydratase) (Pterin carbinolamine dehydratase) (PCD)
iib|49293	sp|Q99426|TBCB_HUMAN	5e-26	289	0.45	0.58	Tubulin-specific chaperone B (Tubulin folding cofactor B) (Cytoskeleton-associated protein CKAPI)
iib|49550	sp|Q99426|TBCB_HUMAN	2e-22	256	0.46	0.55	Tubulin-specific chaperone B (Tubulin folding cofactor B) (Cytoskeleton-associated protein CKAPI)
iib|49234	sp|Q9ZRS8|R37A_PSEMZ	3e-22	255	0.7	0.82	60S ribosomal protein L37a

## Sheet: NR only
GenBank (nr)
Query	Subject	Expect	BITS	Identity	Similarity	Description
iib|49234	emb|CAB86710.1|	3e-34	358	0.97	1	(AL163505) 60S ribosomal protein L37a [Leishmania major]
iib|49124	emb|CAB89630.2|	5e-49	494	0.72	0.88	(AL354553) probable putative ubiquitin-conjugating enzyme [Leishmania major]
iib|49367	emb|CAB95249.2|	6e-15	199	0.83	0.91	(AL359775) possible RJS/HERC2-like protein [Leishmania major] emb|CAD19412.1| (AL359716) possible herc2-related protein [Leishmania major]
iib|49520	emb|CAB95733.1|	1e-07	132	0.73	0.86	(AJ278539) eukaryotic initiation factor 5a [Leishmania infantum]
iib|49558	emb|CAC04007.1|	1e-28	315	0.95	0.98	(AL391394) probable ribosomal protein S23 [Leishmania major] emb|CAC04008.1| (AL391394) probable ribosomal protein S23 [Leishmania major]
iib|49513	emb|CAC22697.1|	2e-14	190	0.68	0.75	(AL389894) adenylosuccinate lyase [Leishmania major]
iib|49151	emb|CAC32269.1|	1e-06	123	0.51	0.59	(AL583933) hypothetical protein L6071.10 [Leishmania major]
iib|49221	emb|CAC34071.1|	9e-24	274	0.5	0.72	(AJ409106) putative vacuolar sorting protein [Entamoeba histolytica]
iib|49572	emb|CAC37159.2|	6e-66	641	0.78	0.87	(AL359683) probable nucleolar protein involved in pre-rRNA processing [Leishmania major]
iib|49533	gb|AAA21207.1|	5e-59	579	0.93	0.96	(U05588) hexose transporter [Trypanosoma cruzi]
iib|49239	gb|AAA21207.1|	4e-12	175	0.97	0.97	(U05588) hexose transporter [Trypanosoma cruzi]
iib|49180	gb|AAA21207.1|	4e-12	175	0.97	0.97	(U05588) hexose transporter [Trypanosoma cruzi]
iib|49210	gb|AAA21207.1|	4e-12	175	0.97	0.97	(U05588) hexose transporter [Trypanosoma cruzi]
iib|49346	gb|AAA21207.1|	3e-08	142	0.85	0.88	(U05588) hexose transporter [Trypanosoma cruzi]
iib|49287	gb|AAA21207.1|	8e-06	120	1	1	(U05588) hexose transporter [Trypanosoma cruzi]
iib|49162	gb|AAA29262.1|	1e-09	153	0.53	0.69	(M76553) phosphoribosylpyrophosphate synthetase [Leishmania donovani]
iib|49512	gb|AAA31877.1|	4e-12	172	0.82	0.87	(L07539) cytochrome oxidase [Leishmania tarentolae]
iib|49578	gb|AAC18894.1|	2e-21	254	1	1	(L42541) TCJ1 [Trypanosoma cruzi]
iib|49199	gb|AAD13040.1|	6e-15	201	0.67	0.7	(AF099099) TolT3 [Trypanosoma cruzi]
iib|49256	gb|AAD13334.1|	6e-60	588	0.98	0.99	(AF051695) sialidase homolog [Trypanosoma cruzi]
iib|49308	gb|AAD13334.1|	5e-46	465	0.89	0.93	(AF051695) sialidase homolog [Trypanosoma cruzi]
iib|49146	gb|AAD13334.1|	5e-41	424	0.78	0.83	(AF051695) sialidase homolog [Trypanosoma cruzi]
iib|49133	gb|AAD13334.1|	2e-36	386	0.94	0.99	(AF051695) sialidase homolog [Trypanosoma cruzi]
iib|49304	gb|AAD13334.1|	2e-28	314	0.69	0.73	(AF051695) sialidase homolog [Trypanosoma cruzi]
iib|49568	gb|AAD13334.1|	4e-20	240	0.98	0.98	(AF051695) sialidase homolog [Trypanosoma cruzi]
iib|49595	gb|AAD13334.1|	2e-19	240	0.92	0.94	(AF051695) sialidase homolog [Trypanosoma cruzi]
iib|49619	gb|AAD13334.1|	3e-17	221	0.92	0.94	(AF051695) sialidase homolog [Trypanosoma cruzi]
iib|49193	gb|AAD13334.1|	7e-16	209	0.93	0.98	(AF051695) sialidase homolog [Trypanosoma cruzi]
iib|49235	gb|AAD13334.1|	3e-13	186	0.95	0.95	(AF051695) sialidase homolog [Trypanosoma cruzi]
iib|49130	gb|AAD13334.1|	3e-06	126	0.96	0.96	(AF051695) sialidase homolog [Trypanosoma cruzi]
iib|49505	gb|AAD13335.1|	2e-58	577	0.89	0.92	(AF051696) sialidase homolog [Trypanosoma cruzi]
iib|49608	gb|AAD13335.1|	6e-07	131	0.87	0.94	(AF051696) sialidase homolog [Trypanosoma cruzi]
iib|49247	gb|AAF04630.1|AF099107_1	5e-28	313	0.44	0.64	(AF099107) p21 [Leishmania major]
iib|49544	gb|AAG16281.1|AC016024_4	5e-40	413	0.88	0.92	(AC016024) Ribosomal protein L17 copy 1 [Leishmania major] gb|AAG16282.1|AC016024_5 (AC016024) Ribosomal protein L17 copy 2 [Leishmania major]
iib|49271	gb|AAK66566.1|AF385579_1	3e-11	168	0.71	0.76	(AF385579) protein kinase CK2 alpha; casein kinase II alpha [Trypanosoma brucei]
iib|49164	pir||A41111	1e-18	231	0.45	0.51	flagellum-associated surface protein (Fl-160) - Trypanosoma cruzi (fragment) gb|AAA30196.1| (M65032) molecular mimicry epitope at bp 616-651; putative [Trypanosoma cruzi]
iib|49551	pir||A41111	4e-18	227	0.45	0.55	flagellum-associated surface protein (Fl-160) - Trypanosoma cruzi (fragment) gb|AAA30196.1| (M65032) molecular mimicry epitope at bp 616-651; putative [Trypanosoma cruzi]
iib|49574	pir||A41111	3e-17	220	0.53	0.64	flagellum-associated surface protein (Fl-160) - Trypanosoma cruzi (fragment) gb|AAA30196.1| (M65032) molecular mimicry epitope at bp 616-651; putative [Trypanosoma cruzi]
iib|49549	pir||A41111	5e-17	216	0.7	0.74	flagellum-associated surface protein (Fl-160) - Trypanosoma cruzi (fragment) gb|AAA30196.1| (M65032) molecular mimicry epitope at bp 616-651; putative [Trypanosoma cruzi]
iib|49302	pir||A41111	2e-14	192	0.78	0.82	flagellum-associated surface protein (Fl-160) - Trypanosoma cruzi (fragment) gb|AAA30196.1| (M65032) molecular mimicry epitope at bp 616-651; putative [Trypanosoma cruzi]
iib|49335	pir||A41111	9e-14	190	0.69	0.7	flagellum-associated surface protein (Fl-160) - Trypanosoma cruzi (fragment) gb|AAA30196.1| (M65032) molecular mimicry epitope at bp 616-651; putative [Trypanosoma cruzi]
iib|49295	pir||A41111	1e-12	181	0.41	0.5	flagellum-associated surface protein (Fl-160) - Trypanosoma cruzi (fragment) gb|AAA30196.1| (M65032) molecular mimicry epitope at bp 616-651; putative [Trypanosoma cruzi]
iib|49230	pir||A41111	4e-12	176	0.32	0.41	flagellum-associated surface protein (Fl-160) - Trypanosoma cruzi (fragment) gb|AAA30196.1| (M65032) molecular mimicry epitope at bp 616-651; putative [Trypanosoma cruzi]
iib|49163	pir||A41111	5e-12	175	0.73	0.81	flagellum-associated surface protein (Fl-160) - Trypanosoma cruzi (fragment) gb|AAA30196.1| (M65032) molecular mimicry epitope at bp 616-651; putative [Trypanosoma cruzi]
iib|49252	pir||A41111	5e-11	163	0.44	0.5	flagellum-associated surface protein (Fl-160) - Trypanosoma cruzi (fragment) gb|AAA30196.1| (M65032) molecular mimicry epitope at bp 616-651; putative [Trypanosoma cruzi]
iib|49383	pir||A41111	2e-09	153	0.76	0.8	flagellum-associated surface protein (Fl-160) - Trypanosoma cruzi (fragment) gb|AAA30196.1| (M65032) molecular mimicry epitope at bp 616-651; putative [Trypanosoma cruzi]
iib|49284	pir||A41111	3e-09	151	0.74	0.79	flagellum-associated surface protein (Fl-160) - Trypanosoma cruzi (fragment) gb|AAA30196.1| (M65032) molecular mimicry epitope at bp 616-651; putative [Trypanosoma cruzi]
iib|49323	pir||A41111	7e-08	136	0.74	0.79	flagellum-associated surface protein (Fl-160) - Trypanosoma cruzi (fragment) gb|AAA30196.1| (M65032) molecular mimicry epitope at bp 616-651; putative [Trypanosoma cruzi]
iib|49528	pir||A41111	2e-06	128	0.69	0.76	flagellum-associated surface protein (Fl-160) - Trypanosoma cruzi (fragment) gb|AAA30196.1| (M65032) molecular mimicry epitope at bp 616-651; putative [Trypanosoma cruzi]
iib|49557	pir||A41111	5e-06	120	0.74	0.79	flagellum-associated surface protein (Fl-160) - Trypanosoma cruzi (fragment) gb|AAA30196.1| (M65032) molecular mimicry epitope at bp 616-651; putative [Trypanosoma cruzi]
iib|49504	pir||B48458	5e-29	321	0.64	0.78	surface antigen - Trypanosoma cruzi (fragment)
iib|49253	pir||B48458	6e-14	192	0.62	0.7	surface antigen - Trypanosoma cruzi (fragment)
iib|49128	pir||B48458	2e-12	178	0.67	0.74	surface antigen - Trypanosoma cruzi (fragment)
iib|49553	pir||B48458	5e-08	136	0.71	0.76	surface antigen - Trypanosoma cruzi (fragment)
iib|49511	pir||S15229	2e-44	453	0.98	0.99	hypothetical protein - Trypanosoma cruzi emb|CAA39652.1| (X56188) cDNA52 product [Trypanosoma cruzi] gb|AAC13760.1| (U07845) orf [Trypanosoma cruzi] gb|AAC13761.1| (U07846) orf [Trypanosoma cruzi]
iib|49156	pir||S32016	2e-14	196	0.67	0.73	flagellum-associated protein - Trypanosoma cruzi (fragment)
iib|49150	ref|NP_015215.1|	9e-08	138	0.33	0.49	(NC_001148) Hypothetical ORF; Ypl110cp [Saccharomyces cerevisiae] pir||S62011 PHO85 protein - yeast (Saccharomyces cerevisiae) gb|AAB68251.1| (U43503) Lph16p [Saccharomyces cerevisiae]
iib|49203	ref|NP_038509.1|	6e-20	245	0.54	0.65	(NM_013481) block of proliferation 1 [Mus musculus] gb|AAB19223.1| (U77415) Bop1 [Mus musculus]
iib|49179	ref|NP_105242.1|	9e-15	198	0.46	0.61	(NC_002678) pterin-4a-carbinolamine dehydratase [Mesorhizobium loti] sp|Q98E92|PHS_RHILO Putative pterin-4-alpha-carbinolamine dehydratase (PHS) (4-alpha-hydroxy-tetrahydropterin dehydratase) (Pterin carbinolamine dehydratase) (PCD) dbj|BAB51028.1| (AP003003) pterin-4a-carbinolamine dehydratase [Mesorhizobium loti]
iib|49293	ref|NP_187633.1|	5e-28	313	0.46	0.66	(NM_111857) putative cytoskeleton-associated protein [Arabidopsis thaliana] gb|AAF02820.1|AC009400_16 (AC009400) putative cytoskeleton-associated protein [Arabidopsis thaliana]
iib|49550	ref|NP_187633.1|	2e-24	281	0.49	0.63	(NM_111857) putative cytoskeleton-associated protein [Arabidopsis thaliana] gb|AAF02820.1|AC009400_16 (AC009400) putative cytoskeleton-associated protein [Arabidopsis thaliana]
iib|49543	ref|NP_495694.1|	8e-06	119	0.35	0.53	(NM_063293) glycerophosphoryl diester phosphodiesterase domain [Caenorhabditis elegans] sp|Q10003|YRS7_CAEEL HYPOTHETICAL 90.8 KDA PROTEIN T05H10.7 IN CHROMOSOME II pir||T23238 hypothetical protein T05H10.7 - Caenorhabditis elegans emb|CAA87788.1| (Z47811) similar to glycerophosphoryl diester phosphodiesterase domain~cDNA EST yk124h12.5 comes from this gene~cDNA EST yk4h10.3 comes from this gene~…
iib|49251	ref|NP_595609.1|	1e-19	242	0.46	0.63	(NC_003423) supressor of bem1/bud5 [Schizosaccharomyces pombe] emb|CAC37493.1| (AL590971) supressor of bem1/bud5 [Schizosaccharomyces pombe]
iib|49531	sp|P39189|ALU2_HUMAN	3e-27	303	0.62	0.62	Alu subfamily SB sequence contamination warning entry
iib|49198	sp|P53476|ACT_TOXGO	7e-18	225	0.47	0.64	ACTIN gb|AAC13766.1| (U10429) actin [Toxoplasma gondii]
iib|49296	sp|P54069|BE46_SCHPO	2e-12	179	0.44	0.6	BEM46 PROTEIN dbj|BAA21399.1| (AB004535) BEM46 PROTEIN [Schizosaccharomyces pombe]
iib|49527	sp|P55833|RS27_HOMAM	4e-15	199	0.71	0.78	40S RIBOSOMAL PROTEIN S27 gb|AAB46716.1| (U86019) 40S ribosomal protein S27E [Homarus americanus]

## Sheet: NR + SwissProt
GenBank (nr)
Query	Qlen	Subject	Slen	Expect	BITS	Score	HSPs	Identity	Similarity	Frame	Description
iib|49234	357	emb|CAB86710.1|	92	3e-34	358	142	2	0.97	1	3	(AL163505) 60S ribosomal protein L37a [Leishmania major]
iib|49124	453	emb|CAB89630.2|	138	5e-49	494	194	1	0.72	0.88	2	(AL354553) probable putative ubiquitin-conjugating enzyme [Leishmania major]
iib|49367	348	emb|CAB95249.2|	5636	6e-15	199	81	2	0.83	0.91	3	(AL359775) possible RJS/HERC2-like protein [Leishmania major] emb|CAD19412.1| (AL359716) possible herc2-related protein [Leishmania major]
iib|49520	136	emb|CAB95733.1|	166	1e-07	132	55	1	0.73	0.86	3	(AJ278539) eukaryotic initiation factor 5a [Leishmania infantum]
iib|49558	254	emb|CAC04007.1|	143	1e-28	315	125	1	0.95	0.98	-3	(AL391394) probable ribosomal protein S23 [Leishmania major] emb|CAC04008.1| (AL391394) probable ribosomal protein S23 [Leishmania major]
iib|49513	201	emb|CAC22697.1|	479	2e-14	190	77	1	0.68	0.75	-1	(AL389894) adenylosuccinate lyase [Leishmania major]
iib|49151	200	emb|CAC32269.1|	259	1e-06	123	52	1	0.51	0.59	2	(AL583933) hypothetical protein L6071.10 [Leishmania major]
iib|49221	314	emb|CAC34071.1|	185	9e-24	274	110	1	0.5	0.72	1	(AJ409106) putative vacuolar sorting protein [Entamoeba histolytica]
iib|49572	559	emb|CAC37159.2|	473	6e-66	641	251	1	0.78	0.87	2	(AL359683) probable nucleolar protein involved in pre-rRNA processing [Leishmania major]
iib|49533	360	gb|AAA21207.1|	544	5e-59	579	227	1	0.93	0.96	-1	(U05588) hexose transporter [Trypanosoma cruzi]
iib|49239	381	gb|AAA21207.1|	544	4e-12	175	72	1	0.97	0.97	-2	(U05588) hexose transporter [Trypanosoma cruzi]
iib|49180	375	gb|AAA21207.1|	544	4e-12	175	72	1	0.97	0.97	-2	(U05588) hexose transporter [Trypanosoma cruzi]
iib|49210	381	gb|AAA21207.1|	544	4e-12	175	72	1	0.97	0.97	-2	(U05588) hexose transporter [Trypanosoma cruzi]
iib|49346	368	gb|AAA21207.1|	544	3e-08	142	59	1	0.85	0.88	3	(U05588) hexose transporter [Trypanosoma cruzi]
iib|49287	338	gb|AAA21207.1|	544	8e-06	120	50	1	1	1	-3	(U05588) hexose transporter [Trypanosoma cruzi]
iib|49162	360	gb|AAA29262.1|	371	1e-09	153	63	1	0.53	0.69	-3	(M76553) phosphoribosylpyrophosphate synthetase [Leishmania donovani]
iib|49512	245	gb|AAA31877.1|	287	4e-12	172	70	1	0.82	0.87	-3	(L07539) cytochrome oxidase [Leishmania tarentolae]
iib|49578	341	gb|AAC18894.1|	307	2e-21	254	102	1	1	1	-1	(L42541) TCJ1 [Trypanosoma cruzi]
iib|49199	479	gb|AAD13040.1|	310	6e-15	201	82	1	0.67	0.7	2	(AF099099) TolT3 [Trypanosoma cruzi]
iib|49256	436	gb|AAD13334.1|	790	6e-60	588	231	1	0.98	0.99	3	(AF051695) sialidase homolog [Trypanosoma cruzi]
iib|49308	322	gb|AAD13334.1|	790	5e-46	465	183	1	0.89	0.93	1	(AF051695) sialidase homolog [Trypanosoma cruzi]
iib|49146	351	gb|AAD13334.1|	790	5e-41	424	167	1	0.78	0.83	2	(AF051695) sialidase homolog [Trypanosoma cruzi]
iib|49133	486	gb|AAD13334.1|	790	2e-36	386	153	1	0.94	0.99	2	(AF051695) sialidase homolog [Trypanosoma cruzi]
iib|49304	325	gb|AAD13334.1|	790	2e-28	314	125	1	0.69	0.73	2	(AF051695) sialidase homolog [Trypanosoma cruzi]
iib|49568	184	gb|AAD13334.1|	790	4e-20	240	97	1	0.98	0.98	3	(AF051695) sialidase homolog [Trypanosoma cruzi]
iib|49595	483	gb|AAD13334.1|	790	2e-19	240	97	1	0.92	0.94	1	(AF051695) sialidase homolog [Trypanosoma cruzi]
iib|49619	475	gb|AAD13334.1|	790	3e-17	221	89	1	0.92	0.94	-1	(AF051695) sialidase homolog [Trypanosoma cruzi]
iib|49193	497	gb|AAD13334.1|	790	7e-16	209	85	1	0.93	0.98	-2	(AF051695) sialidase homolog [Trypanosoma cruzi]
iib|49235	477	gb|AAD13334.1|	790	3e-13	186	76	1	0.95	0.95	-1	(AF051695) sialidase homolog [Trypanosoma cruzi]
iib|49130	467	gb|AAD13334.1|	790	3e-06	126	53	1	0.96	0.96	1	(AF051695) sialidase homolog [Trypanosoma cruzi]
iib|49505	544	gb|AAD13335.1|	789	2e-58	577	226	1	0.89	0.92	3	(AF051696) sialidase homolog [Trypanosoma cruzi]
iib|49608	421	gb|AAD13335.1|	789	6e-07	131	55	1	0.87	0.94	-2	(AF051696) sialidase homolog [Trypanosoma cruzi]
iib|49247	440	gb|AAF04630.1|AF099107_1	191	5e-28	313	125	1	0.44	0.64	1	(AF099107) p21 [Leishmania major]
iib|49544	271	gb|AAG16281.1|AC016024_4	139	5e-40	413	163	1	0.88	0.92	1	(AC016024) Ribosomal protein L17 copy 1 [Leishmania major] gb|AAG16282.1|AC016024_5 (AC016024) Ribosomal protein L17 copy 2 [Leishmania major]
iib|49271	383	gb|AAK66566.1|AF385579_1	349	3e-11	168	69	1	0.71	0.76	3	(AF385579) protein kinase CK2 alpha; casein kinase II alpha [Trypanosoma brucei]
iib|49164	412	pir||A41111	368	1e-18	231	93	1	0.45	0.51	3	flagellum-associated surface protein (Fl-160) - Trypanosoma cruzi (fragment) gb|AAA30196.1| (M65032) molecular mimicry epitope at bp 616-651; putative [Trypanosoma cruzi]
iib|49551	423	pir||A41111	368	4e-18	227	92	1	0.45	0.55	3	flagellum-associated surface protein (Fl-160) - Trypanosoma cruzi (fragment) gb|AAA30196.1| (M65032) molecular mimicry epitope at bp 616-651; putative [Trypanosoma cruzi]
iib|49574	434	pir||A41111	368	3e-17	220	89	1	0.53	0.64	3	flagellum-associated surface protein (Fl-160) - Trypanosoma cruzi (fragment) gb|AAA30196.1| (M65032) molecular mimicry epitope at bp 616-651; putative [Trypanosoma cruzi]
iib|49549	317	pir||A41111	368	5e-17	216	87	1	0.7	0.74	1	flagellum-associated surface protein (Fl-160) - Trypanosoma cruzi (fragment) gb|AAA30196.1| (M65032) molecular mimicry epitope at bp 616-651; putative [Trypanosoma cruzi]
iib|49302	277	pir||A41111	368	2e-14	192	78	1	0.78	0.82	2	flagellum-associated surface protein (Fl-160) - Trypanosoma cruzi (fragment) gb|AAA30196.1| (M65032) molecular mimicry epitope at bp 616-651; putative [Trypanosoma cruzi]
iib|49335	423	pir||A41111	368	9e-14	190	77	1	0.69	0.7	3	flagellum-associated surface protein (Fl-160) - Trypanosoma cruzi (fragment) gb|AAA30196.1| (M65032) molecular mimicry epitope at bp 616-651; putative [Trypanosoma cruzi]
iib|49295	556	pir||A41111	368	1e-12	181	74	1	0.41	0.5	2	flagellum-associated surface protein (Fl-160) - Trypanosoma cruzi (fragment) gb|AAA30196.1| (M65032) molecular mimicry epitope at bp 616-651; putative [Trypanosoma cruzi]
iib|49230	477	pir||A41111	368	4e-12	176	72	1	0.32	0.41	2	flagellum-associated surface protein (Fl-160) - Trypanosoma cruzi (fragment) gb|AAA30196.1| (M65032) molecular mimicry epitope at bp 616-651; putative [Trypanosoma cruzi]
iib|49163	411	pir||A41111	368	5e-12	175	72	1	0.73	0.81	1	flagellum-associated surface protein (Fl-160) - Trypanosoma cruzi (fragment) gb|AAA30196.1| (M65032) molecular mimicry epitope at bp 616-651; putative [Trypanosoma cruzi]
iib|49252	269	pir||A41111	368	5e-11	163	67	1	0.44	0.5	3	flagellum-associated surface protein (Fl-160) - Trypanosoma cruzi (fragment) gb|AAA30196.1| (M65032) molecular mimicry epitope at bp 616-651; putative [Trypanosoma cruzi]
iib|49383	424	pir||A41111	368	2e-09	153	63	1	0.76	0.8	3	flagellum-associated surface protein (Fl-160) - Trypanosoma cruzi (fragment) gb|AAA30196.1| (M65032) molecular mimicry epitope at bp 616-651; putative [Trypanosoma cruzi]
iib|49284	416	pir||A41111	368	3e-09	151	62	1	0.74	0.79	3	flagellum-associated surface protein (Fl-160) - Trypanosoma cruzi (fragment) gb|AAA30196.1| (M65032) molecular mimicry epitope at bp 616-651; putative [Trypanosoma cruzi]
iib|49323	271	pir||A41111	368	7e-08	136	57	1	0.74	0.79	2	flagellum-associated surface protein (Fl-160) - Trypanosoma cruzi (fragment) gb|AAA30196.1| (M65032) molecular mimicry epitope at bp 616-651; putative [Trypanosoma cruzi]
iib|49528	493	pir||A41111	368	2e-06	128	53	1	0.69	0.76	3	flagellum-associated surface protein (Fl-160) - Trypanosoma cruzi (fragment) gb|AAA30196.1| (M65032) molecular mimicry epitope at bp 616-651; putative [Trypanosoma cruzi]
iib|49557	280	pir||A41111	368	5e-06	120	50	1	0.74	0.79	3	flagellum-associated surface protein (Fl-160) - Trypanosoma cruzi (fragment) gb|AAA30196.1| (M65032) molecular mimicry epitope at bp 616-651; putative [Trypanosoma cruzi]
iib|49504	400	pir||B48458	169	5e-29	321	128	1	0.64	0.78	1	surface antigen - Trypanosoma cruzi (fragment)
iib|49253	471	pir||B48458	169	6e-14	192	78	1	0.62	0.7	3	surface antigen - Trypanosoma cruzi (fragment)
iib|49128	463	pir||B48458	169	2e-12	178	73	1	0.67	0.74	2	surface antigen - Trypanosoma cruzi (fragment)
iib|49553	133	pir||B48458	169	5e-08	136	57	1	0.71	0.76	1	surface antigen - Trypanosoma cruzi (fragment)
iib|49511	340	pir||S15229	86	2e-44	453	179	1	0.98	0.99	-2	hypothetical protein - Trypanosoma cruzi emb|CAA39652.1| (X56188) cDNA52 product [Trypanosoma cruzi] gb|AAC13760.1| (U07845) orf [Trypanosoma cruzi] gb|AAC13761.1| (U07846) orf [Trypanosoma cruzi]
iib|49156	496	pir||S32016	959	2e-14	196	80	1	0.67	0.73	1	flagellum-associated protein - Trypanosoma cruzi (fragment)
iib|49150	408	ref|NP_015215.1|	1223	9e-08	138	57	1	0.33	0.49	3	(NC_001148) Hypothetical ORF; Ypl110cp [Saccharomyces cerevisiae] pir||S62011 PHO85 protein - yeast (Saccharomyces cerevisiae) gb|AAB68251.1| (U43503) Lph16p [Saccharomyces cerevisiae]
iib|49203	570	ref|NP_038509.1|	732	6e-20	245	99	1	0.54	0.65	2	(NM_013481) block of proliferation 1 [Mus musculus] gb|AAB19223.1| (U77415) Bop1 [Mus musculus]
iib|49179	385	ref|NP_105242.1|	98	9e-15	198	80	1	0.46	0.61	3	(NC_002678) pterin-4a-carbinolamine dehydratase [Mesorhizobium loti] sp|Q98E92|PHS_RHILO Putative pterin-4-alpha-carbinolamine dehydratase (PHS) (4-alpha-hydroxy-tetrahydropterin dehydratase) (Pterin carbinolamine dehydratase) (PCD) dbj|BAB51028.1| (AP003003) pterin-4a-carbinolamine dehydratase [Mesorhizobium loti]
iib|49293	463	ref|NP_187633.1|	240	5e-28	313	125	1	0.46	0.66	3	(NM_111857) putative cytoskeleton-associated protein [Arabidopsis thaliana] gb|AAF02820.1|AC009400_16 (AC009400) putative cytoskeleton-associated protein [Arabidopsis thaliana]
iib|49550	371	ref|NP_187633.1|	240	2e-24	281	112	1	0.49	0.63	2	(NM_111857) putative cytoskeleton-associated protein [Arabidopsis thaliana] gb|AAF02820.1|AC009400_16 (AC009400) putative cytoskeleton-associated protein [Arabidopsis thaliana]
iib|49543	295	ref|NP_495694.1|	796	8e-06	119	50	1	0.35	0.53	2	(NM_063293) glycerophosphoryl diester phosphodiesterase domain [Caenorhabditis elegans] sp|Q10003|YRS7_CAEEL HYPOTHETICAL 90.8 KDA PROTEIN T05H10.7 IN CHROMOSOME II pir||T23238 hypothetical protein T05H10.7 - Caenorhabditis elegans emb|CAA87788.1| (Z47811) similar to glycerophosphoryl diester phosphodiesterase domain~cDNA EST yk124h12.5 comes from this gene~cDNA EST yk4h10.3 comes from this gene~…
iib|49251	507	ref|NP_595609.1|	299	1e-19	242	97	1	0.46	0.63	3	(NC_003423) supressor of bem1/bud5 [Schizosaccharomyces pombe] emb|CAC37493.1| (AL590971) supressor of bem1/bud5 [Schizosaccharomyces pombe]
iib|49531	281	sp|P39189|ALU2_HUMAN	587	3e-27	303	121	6	0.62	0.62	1	Alu subfamily SB sequence contamination warning entry
iib|49198	417	sp|P53476|ACT_TOXGO	376	7e-18	225	91	1	0.47	0.64	2	ACTIN gb|AAC13766.1| (U10429) actin [Toxoplasma gondii]
iib|49296	423	sp|P54069|BE46_SCHPO	352	2e-12	179	73	1	0.44	0.6	3	BEM46 PROTEIN dbj|BAA21399.1| (AB004535) BEM46 PROTEIN [Schizosaccharomyces pombe]
iib|49527	270	sp|P55833|RS27_HOMAM	84	4e-15	199	81	1	0.71	0.78	-1	40S RIBOSOMAL PROTEIN S27 gb|AAB46716.1| (U86019) 40S ribosomal protein S27E [Homarus americanus]
Swissprot
Query	Qlen	Subject	Slen	Expect	BITS	Score	HSPs	Identity	Similarity	Frame	Description
iib|49572	559	sp|O00567|NO56_HUMAN	602	2e-46	465	183	1	0.52	0.68	2	Nucleolar protein Nop56
iib|49233	456	sp|O94620|YBKB_SCHPO	340	3e-06	118	50	1	0.38	0.58	1	Hypothetical 37.4 kDa WD40 repeats containing protein C1289.11 in chromosome II
iib|49162	360	sp|P09330|KPR2_RAT	318	1e-05	112	47	1	0.39	0.56	-3	RIBOSE-PHOSPHATE PYROPHOSPHOKINASE II (PHOSPHORIBOSYL PYROPHOSPHATE SYNTHETASE II)
iib|49533	360	sp|P13865|PRO1_LEIEN	567	2e-25	282	113	1	0.48	0.61	-1	PROBABLE TRANSPORT PROTEIN (LTP)
iib|49512	245	sp|P14546|COX3_LEITA	284	6e-13	172	70	1	0.82	0.87	-3	CYTOCHROME C OXIDASE POLYPEPTIDE III
iib|49513	201	sp|P25739|PUR8_ECOLI	456	5e-06	111	47	1	0.58	0.67	-1	Adenylosuccinate lyase (Adenylosuccinase) (ASL)
iib|49221	314	sp|P38759|PE11_YEAST	282	7e-11	156	64	1	0.52	0.67	1	PEP11 protein
iib|49558	254	sp|P39028|RS23_HUMAN	143	4e-23	260	104	1	0.76	0.9	-3	40S ribosomal protein S23
iib|49124	453	sp|P53152|MMS2_YEAST	137	1e-30	328	130	1	0.52	0.7	2	Ubiquitin-conjugating enzyme variant MMS2 (UEV MMS2)
iib|49198	417	sp|P53476|ACT_TOXGO	376	1e-18	225	91	1	0.47	0.64	2	ACTIN
iib|49251	507	sp|P54069|BE46_SCHPO	352	2e-20	242	97	1	0.46	0.63	3	BEM46 PROTEIN
iib|49296	423	sp|P54069|BE46_SCHPO	352	2e-13	179	73	1	0.44	0.6	3	BEM46 PROTEIN
iib|49527	270	sp|P55833|RS27_HOMAM	84	5e-16	199	81	1	0.71	0.78	-1	40S RIBOSOMAL PROTEIN S27
iib|49150	408	sp|Q10003|YRS7_CAEEL	796	6e-07	124	52	1	0.32	0.5	3	HYPOTHETICAL 90.8 KDA PROTEIN T05H10.7 IN CHROMOSOME II
iib|49543	295	sp|Q10003|YRS7_CAEEL	796	1e-06	119	50	1	0.35	0.53	2	HYPOTHETICAL 90.8 KDA PROTEIN T05H10.7 IN CHROMOSOME II
iib|49203	570	sp|Q14137|Y124_HUMAN	682	1e-20	243	98	1	0.52	0.63	2	Hypothetical protein KIAA0124
iib|49367	348	sp|Q14669|TR12_HUMAN	1992	1e-05	112	47	1	0.33	0.48	3	THYROID RECEPTOR INTERACTING PROTEIN 12 (TRIP12)
iib|49544	271	sp|Q94776|RL23_TRYCR	141	2e-40	410	162	1	0.91	0.92	1	60S RIBOSOMAL PROTEIN L23 (L17) (TCEST082)
iib|49179	385	sp|Q98E92|PHS_RHILO	98	1e-15	198	80	1	0.46	0.61	3	Putative pterin-4-alpha-carbinolamine dehydratase (PHS) (4-alpha-hydroxy-tetrahydropterin dehydratase) (Pterin carbinolamine dehydratase) (PCD)
iib|49293	463	sp|Q99426|TBCB_HUMAN	244	5e-26	289	115	1	0.45	0.58	3	Tubulin-specific chaperone B (Tubulin folding cofactor B) (Cytoskeleton-associated protein CKAPI)
iib|49550	371	sp|Q99426|TBCB_HUMAN	244	2e-22	256	103	1	0.46	0.55	2	Tubulin-specific chaperone B (Tubulin folding cofactor B) (Cytoskeleton-associated protein CKAPI)
iib|49234	357	sp|Q9ZRS8|R37A_PSEMZ	92	3e-22	255	102	1	0.7	0.82	3	60S ribosomal protein L37a
>iib|49153 TcT-E01a10.b1D
>iib|49541 TcT-E01a11.b2D
>iib|49542 TcT-E01a12.b2D
>iib|49543 TcT-E01a13.b2D
>iib|49144 TcT-E01a14.b1D
>iib|49147 TcT-E01a16.b1D
>iib|49150 TcT-E01a17.b1D
>iib|49154 TcT-E01a18.b1D
>iib|49157 TcT-E01a19.b1D
>iib|49160 TcT-E01a20.b1D
>iib|49163 TcT-E01a21.b1D
>iib|49119 TcT-E01a22.b1D
>iib|49120 TcT-E01a23.b1D
>iib|49148 TcT-E01a24.b1D
>iib|49151 TcT-E01a3.b1D
>iib|49155 TcT-E01a5.b1D
>iib|49158 TcT-E01a8.b1D
>iib|49161 TcT-E01a9.b1D
>iib|49200 TcT-E01b1.b1D
>iib|49201 TcT-E01b10.b1D
>iib|49203 TcT-E01b11.b1D
>iib|49205 TcT-E01b12.b1D
>iib|49207 TcT-E01b14.b1D
>iib|49209 TcT-E01b15.b1D
>iib|49211 TcT-E01b16.b1D
>iib|49213 TcT-E01b17.b1D
>iib|49215 TcT-E01b18.b1D
>iib|49216 TcT-E01b19.b1D
>iib|49218 TcT-E01b2.b1D
>iib|49220 TcT-E01b20.b1D
>iib|49222 TcT-E01b22.b1D
>iib|49544 TcT-E01b3.b2D
>iib|49224 TcT-E01b4.b1D
>iib|49226 TcT-E01b6.b1D
>iib|49228 TcT-E01b7.b1D
>iib|49545 TcT-E01b9.b2D
>iib|49164 TcT-E01c1.b1D
>iib|49166 TcT-E01c11.b1D
>iib|49149 TcT-E01c13.b1D
>iib|49152 TcT-E01c14.b1D
>iib|49156 TcT-E01c15.b1D
>iib|49159 TcT-E01c16.b1D
>iib|49162 TcT-E01c17.b1D
>iib|49165 TcT-E01c18.b1D
>iib|49167 TcT-E01c19.b1D
>iib|49121 TcT-E01c2.b1D
>iib|49124 TcT-E01c20.b1D
>iib|49126 TcT-E01c21.b1D
>iib|49139 TcT-E01c23.b1D
>iib|49142 TcT-E01c5.b1D
>iib|49131 TcT-E01c6.b1D
>iib|49136 TcT-E01c9.b1D
>iib|49230 TcT-E01d1.b1D
>iib|49231 TcT-E01d10.b1D
>iib|49234 TcT-E01d13.b1D
>iib|49236 TcT-E01d14.b1D
>iib|49238 TcT-E01d15.b1D
>iib|49240 TcT-E01d16.b1D
>iib|49242 TcT-E01d18.b1D
>iib|49244 TcT-E01d19.b1D
>iib|49546 TcT-E01d22.b2D
>iib|49547 TcT-E01d4.b2D
>iib|49548 TcT-E01d6.b2D
>iib|49549 TcT-E01d7.b2D
>iib|49145 TcT-E01e11.b1D
>iib|49128 TcT-E01e12.b1D
>iib|49143 TcT-E01e14.b1D
>iib|49133 TcT-E01e16.b1D
>iib|49137 TcT-E01e17.b1D
>iib|49122 TcT-E01e18.b1D
>iib|49125 TcT-E01e19.b1D
>iib|49146 TcT-E01e20.b1D
>iib|49140 TcT-E01e21.b1D
>iib|49129 TcT-E01e22.b1D
>iib|49132 TcT-E01e23.b1D
>iib|49134 TcT-E01e5.b1D
>iib|49138 TcT-E01e7.b1D
>iib|49123 TcT-E01e9.b1D
>iib|49550 TcT-E01f13.b2D
>iib|49246 TcT-E01f19.b1D
>iib|49248 TcT-E01f20.b1D
>iib|49250 TcT-E01f22.b1D
>iib|49252 TcT-E01f23.b1D
>iib|49551 TcT-E01f3.b2D
>iib|49552 TcT-E01f5.b2D
>iib|49254 TcT-E01f8.b1D
>iib|49553 TcT-E01f9.b2D
>iib|49168 TcT-E01g1.b1D
>iib|49127 TcT-E01g10.b1D
>iib|49141 TcT-E01g11.b1D
>iib|49130 TcT-E01g12.b1D
>iib|49135 TcT-E01g14.b1D
>iib|49172 TcT-E01g17.b1D
>iib|49176 TcT-E01g18.b1D
>iib|49178 TcT-E01g19.b1D
>iib|49181 TcT-E01g21.b1D
>iib|49183 TcT-E01g22.b1D
>iib|49186 TcT-E01g23.b1D
>iib|49170 TcT-E01g5.b1D
>iib|49173 TcT-E01g6.b1D
>iib|49554 TcT-E01g7.b2D
>iib|49555 TcT-E01h1.b2D
>iib|49255 TcT-E01h11.b1D
>iib|49259 TcT-E01h13.b1d
>iib|49262 TcT-E01h14.b1d
>iib|49265 TcT-E01h15.b1d
>iib|49268 TcT-E01h16.b1d
>iib|49272 TcT-E01h17.b1d
>iib|49275 TcT-E01h18.b1d
>iib|49278 TcT-E01h19.b1d
>iib|49256 TcT-E01h2.b1d
>iib|49260 TcT-E01h20.b1d
>iib|49263 TcT-E01h21.b1d
>iib|49266 TcT-E01h22.b1d
>iib|49269 TcT-E01h23.b1d
>iib|49273 TcT-E01h24.b1d
>iib|49276 TcT-E01h3.b1d
>iib|49279 TcT-E01h4.b1d
>iib|49257 TcT-E01h5.b1d
>iib|49261 TcT-E01h6.b1d
>iib|49270 TcT-E01h9.b1d
>iib|49184 TcT-E01i10.b1D
>iib|49187 TcT-E01i11.b1D
>iib|49171 TcT-E01i13.b1D
>iib|49174 TcT-E01i14.b1D
>iib|49179 TcT-E01i16.b1D
>iib|49182 TcT-E01i17.b1D
>iib|49185 TcT-E01i18.b1D
>iib|49188 TcT-E01i19.b1D
>iib|49169 TcT-E01i20.b1D
>iib|49175 TcT-E01i22.b1D
>iib|49177 TcT-E01i24.b1D
>iib|49180 TcT-E01i3.b1D
>iib|49556 TcT-E01i4.b2D
>iib|49557 TcT-E01i6.b2D
>iib|49558 TcT-E01i7.b2D
>iib|49189 TcT-E01i8.b1D
>iib|49274 TcT-E01j1.b1d
>iib|49258 TcT-E01j13.b1d
>iib|49264 TcT-E01j15.b1d
>iib|49267 TcT-E01j16.b1d
>iib|49271 TcT-E01j17.b1d
>iib|49277 TcT-E01j19.b1d
>iib|49280 TcT-E01j2.b1d
>iib|49289 TcT-E01j22.b1d
>iib|49291 TcT-E01j23.b1d
>iib|49295 TcT-E01j3.b1d
>iib|49299 TcT-E01j4.b1d
>iib|49281 TcT-E01j5.b1d
>iib|49283 TcT-E01j6.b1d
>iib|49286 TcT-E01j7.b1d
>iib|49190 TcT-E01k10.b1D
>iib|49191 TcT-E01k12.b1D
>iib|49559 TcT-E01k14.b2D
>iib|49192 TcT-E01k16.b1D
>iib|49193 TcT-E01k18.b1D
>iib|49560 TcT-E01k19.b2D
>iib|49194 TcT-E01k20.b1D
>iib|49195 TcT-E01k21.b1D
>iib|49561 TcT-E01k22.b2D
>iib|49196 TcT-E01k23.b1D
>iib|49197 TcT-E01k5.b1D
>iib|49562 TcT-E01k9.b2D
>iib|49292 TcT-E01l1.b1d
>iib|49296 TcT-E01l11.b1d
>iib|49282 TcT-E01l13.b1d
>iib|49284 TcT-E01l14.b1d
>iib|49287 TcT-E01l15.b1d
>iib|49297 TcT-E01l19.b1d
>iib|49300 TcT-E01l2.b1d
>iib|49285 TcT-E01l21.b1d
>iib|49288 TcT-E01l24.b1d
>iib|49290 TcT-E01l3.b1d
>iib|49293 TcT-E01l4.b1d
>iib|49294 TcT-E01l5.b1d
>iib|49298 TcT-E01l6.b1d
>iib|49305 TcT-E01l8.b1D
>iib|49198 TcT-E01m10.b1D
>iib|49199 TcT-E01m12.b1D
>iib|49202 TcT-E01m14.b1D
>iib|49204 TcT-E01m15.b1D
>iib|49206 TcT-E01m16.b1D
>iib|49563 TcT-E01m2.b2D
>iib|49208 TcT-E01m21.b1D
>iib|49210 TcT-E01m23.b1D
>iib|49212 TcT-E01m4.b1D
>iib|49214 TcT-E01m5.b1D
>iib|49217 TcT-E01m6.b1D
>iib|49219 TcT-E01m7.b1D
>iib|49221 TcT-E01m8.b1D
>iib|49223 TcT-E01m9.b1D
>iib|49313 TcT-E01n12.b1D
>iib|49316 TcT-E01n13.b1D
>iib|49302 TcT-E01n16.b1D
>iib|49306 TcT-E01n17.b1D
>iib|49310 TcT-E01n19.b1D
>iib|49314 TcT-E01n2.b1D
>iib|49317 TcT-E01n20.b1D
>iib|49320 TcT-E01n22.b1D
>iib|49301 TcT-E01n24.b1D
>iib|49303 TcT-E01n3.b1D
>iib|49307 TcT-E01n6.b1D
>iib|49311 TcT-E01n8.b1D
>iib|49225 TcT-E01o10.b1D
>iib|49227 TcT-E01o11.b1D
>iib|49229 TcT-E01o12.b1D
>iib|49232 TcT-E01o13.b1D
>iib|49233 TcT-E01o14.b1D
>iib|49564 TcT-E01o19.b2D
>iib|49235 TcT-E01o2.b1D
>iib|49237 TcT-E01o20.b1D
>iib|49239 TcT-E01o21.b1D
>iib|49241 TcT-E01o22.b1D
>iib|49243 TcT-E01o24.b1D
>iib|49245 TcT-E01o3.b1D
>iib|49247 TcT-E01o4.b1D
>iib|49249 TcT-E01o6.b1D
>iib|49251 TcT-E01o7.b1D
>iib|49253 TcT-E01o8.b1D
>iib|49318 TcT-E01p11.b1D
>iib|49321 TcT-E01p12.b1D
>iib|49506 TcT-E01p13.b2D
>iib|49304 TcT-E01p14.b1D
>iib|49308 TcT-E01p16.b1D
>iib|49309 TcT-E01p17.b1D
>iib|49312 TcT-E01p18.b1D
>iib|49315 TcT-E01p19.b1D
>iib|49319 TcT-E01p2.b1D
>iib|49327 TcT-E01p23.b1D
>iib|49330 TcT-E01p24.b1D
>iib|49336 TcT-E01p6.b1D
>iib|49340 TcT-E01p8.b1D
>iib|49322 TcT-E01p9.b1D
>iib|49328 TcT-E02a10.b1D
>iib|49331 TcT-E02a11.b1D
>iib|49334 TcT-E02a12.b1D
>iib|49338 TcT-E02a16.b1D
>iib|49341 TcT-E02a17.b1D
>iib|49323 TcT-E02a18.b1D
>iib|49325 TcT-E02a2.b1D
>iib|49329 TcT-E02a22.b1D
>iib|49332 TcT-E02a3.b1D
>iib|49335 TcT-E02a4.b1D
>iib|49337 TcT-E02a6.b1D
>iib|49339 TcT-E02a7.b1D
>iib|49342 TcT-E02a9.b1D
>iib|49583 TcT-E02b2.b1D
>iib|49582 TcT-E02b3.b1D
>iib|49585 TcT-E02b6.b1D
>iib|49587 TcT-E02b7.b1D
>iib|49595 TcT-E02b8.b1D
>iib|49598 TcT-E02b9.b1D
>iib|49324 TcT-E02c10.b1D
>iib|49326 TcT-E02c11.b1D
>iib|49333 TcT-E02c14.b1D
>iib|49345 TcT-E02c19.b1D
>iib|49348 TcT-E02c2.b1D
>iib|49351 TcT-E02c21.b1D
>iib|49356 TcT-E02c3.b1D
>iib|49360 TcT-E02c4.b1D
>iib|49364 TcT-E02c5.b1D
>iib|49346 TcT-E02c7.b1D
>iib|49349 TcT-E02c8.b1D
>iib|49589 TcT-E02d1.b1D
>iib|49507 TcT-E02d10.b1D
>iib|49565 TcT-E02d11.b1D
>iib|49593 TcT-E02d2.b1D
>iib|49591 TcT-E02d4.b1D
>iib|49600 TcT-E02d5.b1D
>iib|49601 TcT-E02d6.b1D
>iib|49602 TcT-E02d8.b1D
>iib|49353 TcT-E02e11.b1D
>iib|49357 TcT-E02e12.b1D
>iib|49361 TcT-E02e13.b1D
>iib|49365 TcT-E02e15.b1D
>iib|49343 TcT-E02e16.b1D
>iib|49352 TcT-E02e2.b1D
>iib|49354 TcT-E02e21.b1D
>iib|49358 TcT-E02e22.b1D
>iib|49362 TcT-E02e23.b1D
>iib|49366 TcT-E02e4.b1D
>iib|49344 TcT-E02e5.b1D
>iib|49347 TcT-E02e6.b1D
>iib|49350 TcT-E02e7.b1D
>iib|49502 TcT-E02e8.b2D
>iib|49566 TcT-E02f10.b1D
>iib|49567 TcT-E02f11.b1D
>iib|49599 TcT-E02f2.b1D
>iib|49594 TcT-E02f3.b1D
>iib|49597 TcT-E02f4.b1D
>iib|49603 TcT-E02f5.b1D
>iib|49605 TcT-E02f7.b1D
>iib|49606 TcT-E02f8.b1D
>iib|49355 TcT-E02g1.b1D
>iib|49359 TcT-E02g10.b1D
>iib|49363 TcT-E02g11.b1D
>iib|49501 TcT-E02g13.b2D
>iib|49372 TcT-E02g15.b1D
>iib|49373 TcT-E02g16.b1D
>iib|49377 TcT-E02g18.b1D
>iib|49381 TcT-E02g19.b1D
>iib|49384 TcT-E02g2.b1D
>iib|49388 TcT-E02g20.b1D
>iib|49367 TcT-E02g22.b1D
>iib|49370 TcT-E02g23.b1D
>iib|49496 TcT-E02g24.b2D
>iib|49374 TcT-E02g3.b1D
>iib|49378 TcT-E02g4.b1D
>iib|49382 TcT-E02g5.b1D
>iib|49385 TcT-E02g6.b1D
>iib|49389 TcT-E02g7.b1D
>iib|49368 TcT-E02g8.b1D
>iib|49371 TcT-E02g9.b1D
>iib|49581 TcT-E02h1.b1D
>iib|49568 TcT-E02h11.b1D
>iib|49584 TcT-E02h2.b1D
>iib|49607 TcT-E02h7.b1D
>iib|49494 TcT-E02i1.b2D
>iib|49375 TcT-E02i10.b1D
>iib|49379 TcT-E02i11.b1D
>iib|49383 TcT-E02i12.b1D
>iib|49386 TcT-E02i13.b1D
>iib|49390 TcT-E02i14.b1D
>iib|49369 TcT-E02i15.b1D
>iib|49499 TcT-E02i16.b2D
>iib|49492 TcT-E02i17.b2D
>iib|49376 TcT-E02i18.b1D
>iib|49380 TcT-E02i19.b1D
>iib|49504 TcT-E02i2.b2D
>iib|49387 TcT-E02i20.b1D
>iib|49508 TcT-E02i22.b1D
>iib|49509 TcT-E02i23.b1D
>iib|49510 TcT-E02i24.b1D
>iib|49498 TcT-E02i3.b2D
>iib|49495 TcT-E02i4.b2D
>iib|49511 TcT-E02i5.b1D
>iib|49569 TcT-E02i8.b2D
>iib|49570 TcT-E02i9.b2D
>iib|49571 TcT-E02j10.b1D
>iib|49572 TcT-E02j12.b1D
>iib|49588 TcT-E02j2.b1D
>iib|49586 TcT-E02j4.b1D
>iib|49604 TcT-E02j8.b1D
>iib|49500 TcT-E02k10.b2D
>iib|49512 TcT-E02k11.b1D
>iib|49513 TcT-E02k17.b1D
>iib|49505 TcT-E02k18.b2D
>iib|49514 TcT-E02k19.b1D
>iib|49515 TcT-E02k20.b1D
>iib|49516 TcT-E02k21.b1D
>iib|49503 TcT-E02k23.b2D
>iib|49517 TcT-E02k6.b1D
>iib|49518 TcT-E02k7.b1D
>iib|49573 TcT-E02k7.b2D
>iib|49519 TcT-E02k8.b1D
>iib|49520 TcT-E02k9.b1D
>iib|49590 TcT-E02l1.b1D
>iib|49574 TcT-E02l11.b1D
>iib|49575 TcT-E02l12.b1D
>iib|49592 TcT-E02l4.b1D
>iib|49608 TcT-E02l5.b1D
>iib|49609 TcT-E02l7.b1D
>iib|49596 TcT-E02l8.b1D
>iib|49576 TcT-E02l9.b1D
>iib|49521 TcT-E02m1.b1D
>iib|49522 TcT-E02m10.b1D
>iib|49523 TcT-E02m11.b1D
>iib|49524 TcT-E02m12.b1D
>iib|49525 TcT-E02m14.b1D
>iib|49526 TcT-E02m18.b1D
>iib|49527 TcT-E02m19.b1D
>iib|49528 TcT-E02m20.b1D
>iib|49529 TcT-E02m21.b1D
>iib|49530 TcT-E02m23.b1D
>iib|49531 TcT-E02m4.b1D
>iib|49532 TcT-E02m7.b1D
>iib|49610 TcT-E02n1.b1D
>iib|49577 TcT-E02n10.b1D
>iib|49578 TcT-E02n12.b1D
>iib|49611 TcT-E02n2.b1D
>iib|49612 TcT-E02n3.b1D
>iib|49613 TcT-E02n4.b1D
>iib|49614 TcT-E02n5.b1D
>iib|49615 TcT-E02n6.b1D
>iib|49616 TcT-E02n7.b1D
>iib|49617 TcT-E02n8.b1D
>iib|49533 TcT-E02o1.b1D
>iib|49534 TcT-E02o10.b1D
>iib|49535 TcT-E02o13.b1D
>iib|49536 TcT-E02o14.b1D
>iib|49493 TcT-E02o17.b2D
>iib|49537 TcT-E02o18.b1D
>iib|49538 TcT-E02o19.b1D
>iib|49539 TcT-E02o2.b1D
>iib|49540 TcT-E02o21.b1D
>iib|49497 TcT-E02o23.b2D
>iib|49618 TcT-E02p1.b1D
>iib|49579 TcT-E02p11.b1D
>iib|49619 TcT-E02p5.b1D
>iib|49620 TcT-E02p6.b1D
>iib|49621 TcT-E02p7.b1D
>iib|49622 TcT-E02p8.b1D
>iib|49580 TcT-E02p9.b1D

## Sheet: Info
This file contains supplementary data to the published paper entitled “TcYASP: A novel family of stage-specific antigens in Trypanosoma cruzi identified from a subtractive trypomastigote cDNA library”
The data is the summary of the BLASTX searches performed against NR and SwissProt databases. Only the best BLAST hit for each query sequence is shown.
The Blast reports for all searches can be accesed online at http://genoma.unsam.edu.ar/projects/tct-e/tct-e.p.html
The whole TcT-E dataset can be searched by blast at http://genoma.unsam.edu.ar/projects/tct-e/
