# Supplementary material for: TcTASV: A Novel Protein Family in Trypanosoma cruzi Identified from a Subtractive Trypomastigote cDNA Library
Source: PLoS Negl Trop Dis. 2010 Oct 5;4(10):e841. doi: 10.1371/journal.pntd.0000841 (PMC2950142; doi:10.1371/journal.pntd.0000841)
Supplement: Table S4 — Table showing the BLAST results of each of the TcTASV members experimentally identified in this work against the T. cruzi genome database (BLASTP vs. protein and ORFs databases at http://TriTrypDB.org). Table S4 includes the best hit found for each TcTASV, the GenBank accession number of the TcTASVs, the protein and contig identifiers according to GeneDB/TriTrypDB, the BLAST expect value, and other observations such as whether the protein was correctly annotated or not. (0.01 MB XLS) [file pntd.0000841.s008.xls]

## Sheet: Sheet1
Table S4: TcTASV vs. TriTryp DB (BlastP). The best hit for each TcTASV is shown.
TcTASV (a)	GenBank Accn	Gene / ORF ID (b)	Expect (P)	Identity	Observations	Annotation, Chromosome	genomic context
TcTASV-A1	AM492199	Tc00.1047053507275.61	4.4e-93	100%; 174/174	Initial Met incorrectly assigned (correct Met at pos 150)	hypothetical protein/ TcChr25-S / esmeraldo	idem Tc00.1047053506573.5
TcTASV-A2	AM492200	Tc00.1047053507275.61	3.8e-92	99%; 173/174	Initial Met might be incorrectly assigned	hypothetical protein
TcTASV-A3	AM492208	Tc00.1047053507275.61	9.2e-91	99%; 172/173	Initial Met might be incorrectly assigned	hypothetical protein
TcTASV-A4	AM492209	Tc00.1047053508841.10	1.5e-92	99%; 172/173	Initial Met incorrectly assigned (correct Met at pos 150)	hypothetical protein/ TcChr25-S / esmeraldo	close to Tc00.1047053507275.61
TcTASV-A5	AM492201	Tcruzi_1597-2-128-1144	3e-87	92%; 161/174	Initial Met might be incorrectly assigned
TcTASV-A6	AM492207	Tcruzi_1597-2-128-1144	3.8e-85	93%; 162/173	Initial Met incorrectly assigned (correct Met at pos 165)
TcTASV-A7	AM492202	Tcruzi_6574-4-2584-1625	9.4e-91	98%; 171/174
TcTASV-A8	AM492210	Tc00.1047053506573.5	6.5e-92	174/174; 100%	Initial Met might be incorrectly assigned	hypothetical protein
TcTASV-A9	AM492211	Tcruzi_6574-4-2584-1625	1.4e-89	172/174; 98%
TcTASV-B1	AM492205	Tc00.1047053508163.400	3.8e-142	99%; 262/264		hypothetical protein/ TcChr40-S/ esmeraldo	sorrounded by hypothet, pseudogenes (TS) and further DGF-1 and SAP 90 kDa
TcTASV-B2	AM492206	Tc00.1047053511877.10	6.9e-143	99%; 264/266		hypothetical protein/ TcChr15-S/ esmeraldo	surrounded by pseudogens (TS, gp63)
TcTASV-C1	AM492203	Tcruzi_14470-4-1148-69	6.9e-173	331/350 (94%)	Initial Met incorrectly assigned (correct Met at pos 12)	mucin-like, putative/ TcChr24-P/ non-esmeraldo	surrounded by hypot conserved
TcTASV-C2	AM492204	Tc00.1047053508737.10	5.9e-185	99%; 343/344		mucin-like, putative/ TcChr24-P/ non-esmeraldo	surrounded by hypoth conserved, a masp gene at >15,000 bases
NOTES
(a) TcTASV gene name as it appears in the main text
(b) Locus and ORF identifiers correspond to those available in the TriTryp database
Other notes: If the best hit did not correspond to an assigned gene, the best ORF is shown. BLAST searches were protein-protein (blastp): different results are obtained when the blast is done at the nucleotide level (blastn) using as query the TcTASV nucleotide sequence including the TcT-Eelem.
