# Supplementary material for: TcTASV: A Novel Protein Family in Trypanosoma cruzi Identified from a Subtractive Trypomastigote cDNA Library
Source: PLoS Negl Trop Dis. 2010 Oct 5;4(10):e841. doi: 10.1371/journal.pntd.0000841 (PMC2950142; doi:10.1371/journal.pntd.0000841)
Supplement: Table S5 — In silico T. cruzi proteome and orfeome survey for the identification of additional TcTASV members. The T. cruzi database was searched for additional TcTASV members by using experimentally identified TcTASV-A, TcTASV-B and TcTASV-C sequences as queries. The IDs of all ORFs that we identified as belonging to the TcTASV family (including sub-family) are listed. Also, the gene ID (when annotated), the position of the identified ORF in the contig, the presence of the TcT-E element at 30–70 bp from the stop codon and other observations are indicated. (0.02 MB XLS) [file pntd.0000841.s009.xls]

## Sheet: Sheet1
Table S5: In silico T. cruzi proteome and orfeome survey for the identification of new TcTASV members.
To identify additional TcTASVs the T. cruzi genome database was searched using as queries sequences that were experimentally identified in this work from the TcTASV-A, TcTASV-B and TcTASV-C subfamilies. BLAST searches were performed using a database that included all anotated proteins (CDS) and all ORFs longer than 100 amino acids.
TcTASV-A
ORF (a)	Assigned gene (a)	Observations (b)	Mass Spec evidence (c)	TcT-E element (d)	Identified mRNA? (e)
Tcruzi_13194-5-1686-1237	none	Truncated 5' (N-ter) end	none	Y
	Tc00.1047053506337.80 (f)	TcChr16-P (hypothetical protein)	trypomastigotes	Y
	Tc00.1047053506337.100 (f)	TcChr16-P (hypothetical protein)	trypomastigotes	Y
Tcruzi_31341-2-104-814	none		none	Y (g)
Tcruzi_17031-1-172-882	none		none	ND (g)
	Tc00.1047053506337.90 (f)	TcChr16-P (hypothetical protein).	none	Y
	Tc00.1047053510717.20 (f)	TcChr16-S (hypothetical protein), 2nd gene	trypomastigotes	Y
Tcruzi_12241-1-454-1167	none		none	ND (g)
Tcruzi_11608-5-825-112	none		none	ND (g)
	Tc00.1047053507275.61	TcChr25-S (hypothetical protein), next to Tc00.1047053508841.10	none	Y	TcTASV-A1/A2/A3/
Tcruzi_12826-3-3-677	none	Truncated 5' (N-ter) end	none	Y
Tcruzi_6574-4-2584-1625	none		none	Y
	Tc00.1047053506573.5	TcChr25-P (hypothetical protein). Previously: First gene in contig of 17.7 Kbp	trypomastigotes; amastigotes	Y	TcTASV-A8
Tcruzi_1597-2-128-1144	none		none	Y
Tcruzi_16627-1-1-597	none		none	Y
Tcruzi_30997-1-1-660	none	Truncated 5' (N-ter) end	none	Y (g)
	Tc00.1047053508841.10	TcChr25-S (hypothetical protein). Previously: 1st gene in contig of 3.2 Kbp.	none	Y	TcTASV-A4
Tcruzi_26326-1-1-588	none	Truncated 5' (N-ter) end	none	Y
Tcruzi_15275-6-1091-495	none	Truncated 5' (N-ter) end	none	Y
	Tc00.1047053510717.10 (f)	TcChr16-S (hypothetical protein), 1st gene. Truncated 5' (N-ter) end Previously: First gene in contig of 7.9 Kbp	trypomastigotes	Y
TcTASV-B
ORF (a)	Assigned gene (a)	Observations (b)	Mass Spec evidence (c)	TcT-E element (c)	Identified mRNA? (d)
	Tc00.1047053511877.10	TcChr15-S (hypothetical protein). Previously: first gene in contig of 5.6 Kbp.	none	Y	TcTASV-B2
Tcruzi_26458-5-1065-307	none		none	Y
	Tc00.1047053508163.400	TcChr40-S (hypothetical protein). Previously: last gene in contig of 126 Kbp.	none	Y	TcTASV-B1
Tcruzi_17097-3-3-476	none	Truncated 5' (N-ter) end	none	Y
	Tc00.1047053511861.120	TcChr15-P (hypothetical protein)	none	Y
TcTASV-C
ORF (a)	Assigned gene (a)	Observations (b)	Mass Spec evidence (c)	TcT-E element (c)	Identified mRNA? (d)
	Tc00.1047053508737.10	TcChr24-P (mucin-like glycoproptein). Previously: first gene in contig of 53 Kbp.	none	Y	TcTASV-C2
Tcruzi_14470-4-1148-69	none		none	Y (g)
	Tc00.1047053508743.10	TcChr24-P (mucin-like glycoprotein). Previously: last gene in contig of 4.1 Kbp.	none	Y	TcTASV-C1
	Tc00.1047053508741.440	TcChr24-P (mucin-like glycoprotein); 1500 bp from Tc00.1047053508743.10. Previously: last gene in contig of 101 Kbp.	none	Y (g)
	Tc00.1047053509123.10	TcChr24-S (mucin-like glycoprotein).	none	Y
	Tc00.1047053509147.40	TcChr24-S (mucin-like glycoprotein).	none	Y
	Tc00.1047053507359.20	No Chr assigned (mucin-like glycoprotein).	none	Y
	Tc00.1047053511675.3	TcChr24-S; (hypothetical protein). Previously: first gene in contig of 8.8 Kbp.	none	Y
Tcruzi_1863-4-1211-93	none		none	ND (g)	In northern blot, using ORF Tcruzi_1863-4-1211-93 as probe
Tcruzi_2539-5-1029-67	none	Truncated 5' (N-ter) end	none	ND (g)
Tcruzi_20170-4-930-22	none	Truncated 5' (N-ter) end	none	ND (g)
Tcruzi_3639-1-1-834	none	Truncated 5' (N-ter) end	none	Y (g)
Tcruzi_12720-6-910-284	none	Truncated 5' (N-ter) end	none	Y
NOTES
(a) Contig, gene and ORF identifiers are based on the nomenclature present in current releases of the TriTryp database (http://tritrypdb.org/tritrypdb/; Version 2.2).
(b) Chromosome locations and current gene annotations are given according to TriTrypDB version 2.0;
(c) MS/MS data according to TcruziDB (Version 5.1)
(d) Presence of the TcT-E element 30-70 bp downstream from the stop codon
(e) designation of the corresponding mRNAs experimentally identified in this work, as they appear in the main text
(f) denotes tandem-arrayed genes in the same contig
(g) the 3' UTR region and/or the TcT-Eelem itself was incomplete (truncated)
